# Supplementary material for: The Clinical Features and Prognostic Factors for Treatment Outcomes of Dematiaceous Fungal Keratitis over 9 Years at a Tertiary Eye Care in Northern Thailand
Source: J Fungi (Basel). 2021 Jun 30;7(7):526. doi: 10.3390/jof7070526 (PMC8303605; doi:10.3390/jof7070526)
Supplement: Supplementary file 1 [file jof-07-00526-s001.zip]

Archive with 1 entries (1 files):
- jof-1263250-supplementary.pdf
